# Supplementary material for: Independent regulation of Z-lines and M-lines during sarcomere assembly in cardiac myocytes revealed by the automatic image analysis software sarcApp
Source: eLife. 2023 Nov 3;12:RP87065. doi: 10.7554/eLife.87065 (PMC10624428; doi:10.7554/eLife.87065)
Supplement: Figure 7—source data 3. — See Figure 7-figure supplement 7B and Figure 7H. [file elife-87065-fig7-data3.zip]

Archive with 1 entries (1 files):
- Figure 7-source data 3 Figure 7H siMYH7 anit tubulin.tif
