# Supplementary material for: Independent regulation of Z-lines and M-lines during sarcomere assembly in cardiac myocytes revealed by the automatic image analysis software sarcApp
Source: eLife. 2023 Nov 3;12:RP87065. doi: 10.7554/eLife.87065 (PMC10624428; doi:10.7554/eLife.87065)
Supplement: Figure 8—source data 2. — See Figure 8—figure supplement 3A and Figure 8B. [file elife-87065-fig8-data2.zip]

Archive with 1 entries (1 files):
- Figure 8-source data 2 Figure 8B siMYOM anti tubulin.tif
